# Supplementary material for: Assessment of 16S rRNA Gene-Based Phylogenetic Diversity of Archaeal Communities in Halite-Crystal Salts Processed from Natural Saharan Saline Systems of Southern Tunisia
Source: Biology (Basel). 2021 May 4;10(5):397. doi: 10.3390/biology10050397 (PMC8147861; doi:10.3390/biology10050397)
Supplement: Supplementary file 1 [file biology-10-00397-s001.zip]

Archive with 1 entries (1 files):
- biology-1143910-SI.pdf
